# Supplementary material for: Identifying potential biomarkers and molecular mechanisms related to arachidonic acid metabolism in vitiligo
Source: Front Mol Biosci. 2025 Feb 26;12:1536477. doi: 10.3389/fmolb.2025.1536477 (PMC11896865; doi:10.3389/fmolb.2025.1536477)
Supplement: Supplementary file 1 [file Table2.xlsx]

## Sheet: 01.GO
ONTOLOGY	ID	Description	GeneRatio	BgRatio	pvalue	p.adjust	qvalue	geneID	Count
BP	GO:0019369	arachidonic acid metabolic process	15/15	58/18903	2.78276724480206e-39	1.68635695035005e-36	8.14325572689445e-37	PTGDS/PTGS2/PLA2G4A/PNPLA8/GPX1/ALOXE3/CYP2C18/AKR1C3/FAAH/GPX4/ABHD12/EPHX1/PTGS1/MGLL/CYP2S1	15
BP	GO:0001676	long-chain fatty acid metabolic process	15/15	111/18903	1.27151632290391e-34	3.85269445839883e-32	1.86042914614361e-32	PTGDS/PTGS2/PLA2G4A/PNPLA8/GPX1/ALOXE3/CYP2C18/AKR1C3/FAAH/GPX4/ABHD12/EPHX1/PTGS1/MGLL/CYP2S1	15
BP	GO:0033559	unsaturated fatty acid metabolic process	15/15	115/18903	2.24175472098252e-34	4.52834453638468e-32	2.18669407871277e-32	PTGDS/PTGS2/PLA2G4A/PNPLA8/GPX1/ALOXE3/CYP2C18/AKR1C3/FAAH/GPX4/ABHD12/EPHX1/PTGS1/MGLL/CYP2S1	15
BP	GO:0006690	icosanoid metabolic process	15/15	126/18903	9.6240472274907e-34	1.45804315496484e-31	7.04075034011162e-32	PTGDS/PTGS2/PLA2G4A/PNPLA8/GPX1/ALOXE3/CYP2C18/AKR1C3/FAAH/GPX4/ABHD12/EPHX1/PTGS1/MGLL/CYP2S1	15
BP	GO:0120254	olefinic compound metabolic process	15/15	160/18903	4.19009847105449e-32	5.07839934691805e-30	2.45231026305926e-30	PTGDS/PTGS2/PLA2G4A/PNPLA8/GPX1/ALOXE3/CYP2C18/AKR1C3/FAAH/GPX4/ABHD12/EPHX1/PTGS1/MGLL/CYP2S1	15
BP	GO:0006631	fatty acid metabolic process	15/15	400/18903	5.88771140016959e-26	5.94658851417129e-24	2.87155047236341e-24	PTGDS/PTGS2/PLA2G4A/PNPLA8/GPX1/ALOXE3/CYP2C18/AKR1C3/FAAH/GPX4/ABHD12/EPHX1/PTGS1/MGLL/CYP2S1	15
BP	GO:0006633	fatty acid biosynthetic process	2025-09-15	164/18903	1.06835668887154e-15	9.24891647794501e-14	4.46621292490657e-14	PTGDS/PTGS2/PLA2G4A/PNPLA8/ALOXE3/AKR1C3/GPX4/PTGS1/MGLL	9
BP	GO:0006692	prostanoid metabolic process	2025-07-15	50/18903	3.70099813469458e-15	2.49200541069435e-13	1.20336547537438e-13	PTGDS/PTGS2/PLA2G4A/PNPLA8/AKR1C3/PTGS1/CYP2S1	7
BP	GO:0006693	prostaglandin metabolic process	2025-07-15	50/18903	3.70099813469458e-15	2.49200541069435e-13	1.20336547537438e-13	PTGDS/PTGS2/PLA2G4A/PNPLA8/AKR1C3/PTGS1/CYP2S1	7
BP	GO:0072330	monocarboxylic acid biosynthetic process	2025-09-15	218/18903	1.44153709806308e-14	8.73571481426225e-13	4.21839277117406e-13	PTGDS/PTGS2/PLA2G4A/PNPLA8/ALOXE3/AKR1C3/GPX4/PTGS1/MGLL	9
BP	GO:0001516	prostaglandin biosynthetic process	2025-06-15	32/18903	7.08768424227301e-14	3.57928054234787e-12	1.72840019241394e-12	PTGDS/PTGS2/PLA2G4A/PNPLA8/AKR1C3/PTGS1	6
BP	GO:0046457	prostanoid biosynthetic process	2025-06-15	32/18903	7.08768424227301e-14	3.57928054234787e-12	1.72840019241394e-12	PTGDS/PTGS2/PLA2G4A/PNPLA8/AKR1C3/PTGS1	6
BP	GO:0046394	carboxylic acid biosynthetic process	2025-09-15	326/18903	5.52580218889022e-13	2.52750381477192e-11	1.22050731371651e-11	PTGDS/PTGS2/PLA2G4A/PNPLA8/ALOXE3/AKR1C3/GPX4/PTGS1/MGLL	9
BP	GO:0016053	organic acid biosynthetic process	2025-09-15	328/18903	5.83911772389553e-13	2.52750381477192e-11	1.22050731371651e-11	PTGDS/PTGS2/PLA2G4A/PNPLA8/ALOXE3/AKR1C3/GPX4/PTGS1/MGLL	9
BP	GO:0006636	unsaturated fatty acid biosynthetic process	2025-06-15	52/18903	1.57935234536072e-12	6.3805834752573e-11	3.08112247024758e-11	PTGDS/PTGS2/PLA2G4A/PNPLA8/AKR1C3/PTGS1	6
BP	GO:0046456	icosanoid biosynthetic process	2025-06-15	61/18903	4.29166028622526e-12	1.62546633340782e-10	7.84922078664883e-11	PTGDS/PTGS2/PLA2G4A/PNPLA8/AKR1C3/PTGS1	6
BP	GO:0046462	monoacylglycerol metabolic process	2025-04-15	14/18903	2.55723109499618e-10	9.11577672686872e-09	4.40192101801199e-09	PLA2G4A/FAAH/ABHD12/MGLL	4
BP	GO:0046503	glycerolipid catabolic process	2025-05-15	68/18903	1.51451117104542e-09	5.0988542758529e-08	2.46218775175805e-08	PLA2G4A/PNPLA8/FAAH/ABHD12/MGLL	5
BP	GO:0044242	cellular lipid catabolic process	2025-06-15	222/18903	1.12365700714921e-08	3.58387445438118e-07	1.7306185484071e-07	PLA2G4A/PNPLA8/AKR1C3/FAAH/ABHD12/MGLL	6
BP	GO:0006639	acylglycerol metabolic process	2025-05-15	132/18903	4.36860302476923e-08	1.30931829278045e-06	6.32257226668343e-07	PLA2G4A/GPX1/FAAH/ABHD12/MGLL	5
BP	GO:0006638	neutral lipid metabolic process	2025-05-15	133/18903	4.53724160864513e-08	1.30931829278045e-06	6.32257226668343e-07	PLA2G4A/GPX1/FAAH/ABHD12/MGLL	5
BP	GO:0019372	lipoxygenase pathway	2025-03-15	11/18903	6.64459332611171e-08	1.83028343437441e-06	8.83826289310553e-07	GPX1/ALOXE3/GPX4	3
BP	GO:0016042	lipid catabolic process	2025-06-15	336/18903	1.31892951141781e-07	3.4750925387791e-06	1.67808880628902e-06	PLA2G4A/PNPLA8/AKR1C3/FAAH/ABHD12/MGLL	6
BP	GO:0046486	glycerolipid metabolic process	2025-06-15	399/18903	3.62902925472601e-07	9.16329886818317e-06	4.42486900356943e-06	PLA2G4A/PNPLA8/GPX1/FAAH/ABHD12/MGLL	6
BP	GO:0043651	linoleic acid metabolic process	2025-03-15	21/18903	5.33049166631793e-07	1.29211117991547e-05	6.23948077152162e-06	PNPLA8/ALOXE3/CYP2C18	3
BP	GO:0006979	response to oxidative stress	2025-06-15	434/18903	5.94177781652281e-07	1.38489129108185e-05	6.68750701616737e-06	PTGS2/PNPLA8/GPX1/AKR1C3/GPX4/PTGS1	6
BP	GO:0098869	cellular oxidant detoxification	2025-04-15	100/18903	9.62365517030719e-07	2.1599759382245e-05	1.04303163249333e-05	PTGS2/GPX1/GPX4/PTGS1	4
BP	GO:0009636	response to toxic substance	2025-05-15	250/18903	1.04770040960345e-06	2.26752302935605e-05	1.09496508973594e-05	PTGS2/GPX1/GPX4/EPHX1/PTGS1	5
BP	GO:1990748	cellular detoxification	2025-04-15	115/18903	1.6848626197891e-06	3.52078188824896e-05	1.70015175426995e-05	PTGS2/GPX1/GPX4/PTGS1	4
BP	GO:0097237	cellular response to toxic substance	2025-04-15	123/18903	2.20431773711336e-06	4.45272182896899e-05	2.15017659971058e-05	PTGS2/GPX1/GPX4/PTGS1	4
BP	GO:0042573	retinoic acid metabolic process	2025-03-15	34/18903	2.3835123450325e-06	4.5137765034053e-05	2.17965931552314e-05	CYP2C18/AKR1C3/CYP2S1	3
BP	GO:0046475	glycerophospholipid catabolic process	2025-03-15	34/18903	2.3835123450325e-06	4.5137765034053e-05	2.17965931552314e-05	PLA2G4A/PNPLA8/ABHD12	3
BP	GO:0046461	neutral lipid catabolic process	2025-03-15	41/18903	4.23189143207716e-06	7.54272414070224e-05	3.64230903441935e-05	FAAH/ABHD12/MGLL	3
BP	GO:0046464	acylglycerol catabolic process	2025-03-15	41/18903	4.23189143207716e-06	7.54272414070224e-05	3.64230903441935e-05	FAAH/ABHD12/MGLL	3
BP	GO:0098754	detoxification	2025-04-15	154/18903	5.39242828071589e-06	9.33660439461095e-05	4.50855657756096e-05	PTGS2/GPX1/GPX4/PTGS1	4
BP	GO:0032309	icosanoid secretion	2025-03-15	48/18903	6.84343862580599e-06	0.000115197883534401	5.56279514027504e-05	PTGS2/PLA2G4A/PNPLA8	3
BP	GO:0009395	phospholipid catabolic process	2025-03-15	54/18903	9.78607797317531e-06	0.000160280087884979	7.73977148376312e-05	PLA2G4A/PNPLA8/ABHD12	3
BP	GO:0071715	icosanoid transport	2025-03-15	56/18903	1.09261269210093e-05	0.000174242971424516	8.41402571756393e-05	PTGS2/PLA2G4A/PNPLA8	3
BP	GO:0050727	regulation of inflammatory response	2025-05-15	414/18903	1.23235845449623e-05	0.000191489544467876	9.24684616329158e-05	PTGS2/GPX1/GPX4/ABHD12/MGLL	5
BP	GO:0009410	response to xenobiotic stimulus	2025-05-15	432/18903	1.51390714333765e-05	0.000229356932215654	0.000110754259433649	PTGS2/GPX1/CYP2C18/EPHX1/CYP2S1	5
BP	GO:0001523	retinoid metabolic process	2025-03-15	87/18903	4.11662533011089e-05	0.000608457304889561	0.00029381818787441	CYP2C18/AKR1C3/CYP2S1	3
BP	GO:0016101	diterpenoid metabolic process	2025-03-15	90/18903	4.55615813471499e-05	0.00065738853086602	0.000317446606879891	CYP2C18/AKR1C3/CYP2S1	3
BP	GO:0006721	terpenoid metabolic process	2025-03-15	101/18903	6.42928386612451e-05	0.000906080470435222	0.000437537555638339	CYP2C18/AKR1C3/CYP2S1	3
BP	GO:0019233	sensory perception of pain	2025-03-15	103/18903	6.81633102257356e-05	0.000938794681745359	0.000453334934037189	PTGS2/ALOXE3/MGLL	3
BP	GO:0034638	phosphatidylcholine catabolic process	2025-02-15	16/18903	7.00767276755852e-05	0.000943699932697881	0.000455703632603806	PLA2G4A/PNPLA8	2
BP	GO:0032310	prostaglandin secretion	2025-02-15	18/18903	8.92659304223387e-05	0.00117598160512907	0.000567870220993368	PTGS2/PLA2G4A	2
BP	GO:0019373	epoxygenase P450 pathway	2025-02-15	19/18903	9.97220711082263e-05	0.00128577819343798	0.000620889938814937	CYP2C18/CYP2S1	2
BP	GO:0006805	xenobiotic metabolic process	2025-03-15	118/18903	0.000102143685660076	0.00128956403145846	0.000622718083629413	CYP2C18/EPHX1/CYP2S1	3
BP	GO:0015718	monocarboxylic acid transport	2025-03-15	119/18903	0.000104735376420641	0.00129068106413301	0.000623257487978074	PTGS2/PLA2G4A/PNPLA8	3
BP	GO:0006720	isoprenoid metabolic process	2025-03-15	121/18903	0.000110046932577142	0.00129068106413301	0.000623257487978074	CYP2C18/AKR1C3/CYP2S1	3
BP	GO:0032355	response to estradiol	2025-03-15	121/18903	0.000110046932577142	0.00129068106413301	0.000623257487978074	PTGS2/GPX1/GPX4	3
BP	GO:0015732	prostaglandin transport	2025-02-15	20/18903	0.000110751510453658	0.00129068106413301	0.000623257487978074	PTGS2/PLA2G4A	2
BP	GO:0062197	cellular response to chemical stress	2025-04-15	345/18903	0.000126936174163732	0.0014513834253438	0.000700859114548509	PTGS2/PNPLA8/GPX1/AKR1C3	4
BP	GO:0034754	cellular hormone metabolic process	2025-03-15	141/18903	0.000173094724604866	0.00192234657510248	0.000928282695637468	CYP2C18/AKR1C3/CYP2S1	3
BP	GO:0018904	ether metabolic process	2025-02-15	25/18903	0.000174470398730423	0.00192234657510248	0.000928282695637468	PLA2G4A/EPHX1	2
BP	GO:0035296	regulation of tube diameter	2025-03-15	147/18903	0.000195756943576917	0.00206828239256961	0.00099875370007704	PTGS2/GPX1/FAAH	3
BP	GO:0097746	blood vessel diameter maintenance	2025-03-15	147/18903	0.000195756943576917	0.00206828239256961	0.00099875370007704	PTGS2/GPX1/FAAH	3
BP	GO:0035150	regulation of tube size	2025-03-15	148/18903	0.000199711802613393	0.00206828239256961	0.00099875370007704	PTGS2/GPX1/FAAH	3
BP	GO:0006644	phospholipid metabolic process	2025-04-15	389/18903	0.000201367427659418	0.00206828239256961	0.00099875370007704	PLA2G4A/PNPLA8/GPX4/ABHD12	4
BP	GO:0007584	response to nutrient	2025-03-15	154/18903	0.000224535275838543	0.00226780628596928	0.00109510187163359	PTGS2/GPX1/AKR1C3	3
BP	GO:0042759	long-chain fatty acid biosynthetic process	2025-02-15	29/18903	0.000235684027118937	0.00234138558088649	0.00113063260636867	ALOXE3/GPX4	2
BP	GO:0046434	organophosphate catabolic process	2025-03-15	161/18903	0.000255930229271863	0.00250151159578627	0.00120795592084173	PLA2G4A/PNPLA8/ABHD12	3
BP	GO:0031960	response to corticosteroid	2025-03-15	165/18903	0.000275083947647961	0.00264604559166134	0.00127774999909997	PTGDS/PTGS2/AKR1C3	3
BP	GO:0050482	arachidonic acid secretion	2025-02-15	32/18903	0.000287533561883215	0.00268069751540351	0.00129448308021917	PLA2G4A/PNPLA8	2
BP	GO:1903963	arachidonate transport	2025-02-15	32/18903	0.000287533561883215	0.00268069751540351	0.00129448308021917	PLA2G4A/PNPLA8	2
BP	GO:0007568	aging	2025-03-15	169/18903	0.000295143705998127	0.0027099558459828	0.00130861164700924	PTGS2/GPX1/GPX4	3
BP	GO:0045907	positive regulation of vasoconstriction	2025-02-15	33/18903	0.000305943840836395	0.00276719354547545	0.00133625118228622	PTGS2/FAAH	2
BP	GO:0006575	cellular modified amino acid metabolic process	2025-03-15	180/18903	0.000355129944093204	0.00316483450177179	0.00152826818046301	GPX1/GPX4/ABHD12	3
BP	GO:0046471	phosphatidylglycerol metabolic process	2025-02-15	36/18903	0.000364544991371381	0.00320165601117474	0.00154604893365742	PLA2G4A/PNPLA8	2
BP	GO:0071466	cellular response to xenobiotic stimulus	2025-03-15	183/18903	0.000372752989394051	0.00322697587961136	0.00155827565491047	CYP2C18/EPHX1/CYP2S1	3
BP	GO:0140353	lipid export from cell	2025-02-15	47/18903	0.00062236735374141	0.00531203685024358	0.002565131569164	PTGS2/PLA2G4A	2
BP	GO:0042572	retinol metabolic process	2025-02-15	54/18903	0.000821235413645916	0.00690197920046983	0.00333289945758314	CYP2C18/AKR1C3	2
BP	GO:0042445	hormone metabolic process	2025-03-15	241/18903	0.000831426537350326	0.00690197920046983	0.00333289945758314	CYP2C18/AKR1C3/CYP2S1	3
BP	GO:0045444	fat cell differentiation	2025-03-15	244/18903	0.000861761609006643	0.00705712885213548	0.00340781973405187	PTGS2/GPX1/ALOXE3	3
BP	GO:0006749	glutathione metabolic process	2025-02-15	57/18903	0.000914668967844708	0.00739052526018524	0.00356881365699409	GPX1/GPX4	2
BP	GO:0070542	response to fatty acid	2025-02-15	63/18903	0.00111619338808729	0.00890017359448548	0.00429780833640258	PTGS2/AKR1C3	2
BP	GO:0019229	regulation of vasoconstriction	2025-02-15	64/18903	0.00115167189072561	0.0089704245670208	0.0043317318562303	PTGS2/FAAH	2
BP	GO:0003018	vascular process in circulatory system	2025-03-15	270/18903	0.00115460910268585	0.0089704245670208	0.0043317318562303	PTGS2/GPX1/FAAH	3
BP	GO:0015909	long-chain fatty acid transport	2025-02-15	67/18903	0.00126133403493831	0.00967554968572932	0.00467223000283611	PLA2G4A/PNPLA8	2
BP	GO:0034599	cellular response to oxidative stress	2025-03-15	288/18903	0.00139024464590408	0.0105311031927234	0.00508536857317544	PNPLA8/GPX1/AKR1C3	3
BP	GO:0046942	carboxylic acid transport	2025-03-15	290/18903	0.00141815693163329	0.0106099148218491	0.00512342595183957	PTGS2/PLA2G4A/PNPLA8	3
BP	GO:0046470	phosphatidylcholine metabolic process	2025-02-15	77/18903	0.00166159958985699	0.0122796262372358	0.0059297135555872	PLA2G4A/PNPLA8	2
BP	GO:0043154	negative regulation of cysteine-type endopeptidase activity involved in apoptotic process	2025-02-15	78/18903	0.00170454501672578	0.012445232290793	0.00600968312808836	PTGS2/GPX1	2
BP	GO:0006650	glycerophospholipid metabolic process	2025-03-15	311/18903	0.00173284680945417	0.0125012519824908	0.00603673449910101	PLA2G4A/PNPLA8/ABHD12	3
BP	GO:0042310	vasoconstriction	2025-02-15	83/18903	0.00192717250562214	0.0137396063342002	0.00663472392028427	PTGS2/FAAH	2
BP	GO:0033273	response to vitamin	2025-02-15	86/18903	0.00206704231498689	0.0145654377079309	0.00703350995797252	PTGS2/GPX1	2
BP	GO:0048545	response to steroid hormone	2025-03-15	339/18903	0.00221623714475174	0.0154372380427535	0.00745449396540817	PTGDS/PTGS2/AKR1C3	3
BP	GO:2000117	negative regulation of cysteine-type endopeptidase activity	2025-02-15	91/18903	0.00231058282119903	0.0159115135187115	0.00768351703700155	PTGS2/GPX1	2
BP	GO:1900407	regulation of cellular response to oxidative stress	2025-02-15	95/18903	0.00251474343520525	0.0171228597947683	0.0082684645178836	PNPLA8/GPX1	2
BP	GO:0006066	alcohol metabolic process	2025-03-15	367/18903	0.00277650792450917	0.0186833773911562	0.0090220234753195	PLA2G4A/CYP2C18/AKR1C3	3
BP	GO:0015908	fatty acid transport	2025-02-15	101/18903	0.00283642033001052	0.0186833773911562	0.0090220234753195	PLA2G4A/PNPLA8	2
BP	GO:2001243	negative regulation of intrinsic apoptotic signaling pathway	2025-02-15	101/18903	0.00283642033001052	0.0186833773911562	0.0090220234753195	PTGS2/GPX1	2
BP	GO:0015711	organic anion transport	2025-03-15	372/18903	0.00288495905657056	0.0187987654653953	0.00907774326798661	PTGS2/PLA2G4A/PNPLA8	3
BP	GO:0006641	triglyceride metabolic process	2025-02-15	104/18903	0.00300416184797488	0.0191633903144503	0.00925381710511931	GPX1/MGLL	2
BP	GO:1902882	regulation of response to oxidative stress	2025-02-15	104/18903	0.00300416184797488	0.0191633903144503	0.00925381710511931	PNPLA8/GPX1	2
BP	GO:0034308	primary alcohol metabolic process	2025-02-15	108/18903	0.00323493141443911	0.0204205045536469	0.00986086549576835	CYP2C18/AKR1C3	2
BP	GO:0051897	positive regulation of protein kinase B signaling	2025-02-15	120/18903	0.00397557967567734	0.0248371266336131	0.0119936098734487	GPX1/AKR1C3	2
BP	GO:0006869	lipid transport	2025-03-15	433/18903	0.00442389945341537	0.0273559496813236	0.0132099253281361	PTGS2/PLA2G4A/PNPLA8	3
BP	GO:0010565	regulation of cellular ketone metabolic process	2025-02-15	136/18903	0.00507417453458758	0.0310600986662634	0.0149986232920292	PTGS2/AKR1C3	2
BP	GO:0051384	response to glucocorticoid	2025-02-15	142/18903	0.00551833564608244	0.0334411140152596	0.0161483927327465	PTGDS/PTGS2	2
BP	GO:0031667	response to nutrient levels	2025-03-15	474/18903	0.00569406107224054	0.0341643664334433	0.0164976443781435	PTGS2/GPX1/AKR1C3	3
BP	GO:0010876	lipid localization	2025-03-15	483/18903	0.00599943346562745	0.0356436929428455	0.017211996939571	PTGS2/PLA2G4A/PNPLA8	3
BP	GO:0009411	response to UV	2025-02-15	149/18903	0.00605840173647344	0.0356445772068243	0.0172124239421524	PTGS2/GPX1	2
BP	GO:0002084	protein depalmitoylation	2025-01-15	10/18903	0.0079088487990453	0.0431780393893824	0.0208502604659516	ABHD12	1
BP	GO:0002138	retinoic acid biosynthetic process	2025-01-15	10/18903	0.0079088487990453	0.0431780393893824	0.0208502604659516	AKR1C3	1
BP	GO:0010572	positive regulation of platelet activation	2025-01-15	10/18903	0.0079088487990453	0.0431780393893824	0.0208502604659516	PLA2G4A	1
BP	GO:0030638	polyketide metabolic process	2025-01-15	10/18903	0.0079088487990453	0.0431780393893824	0.0208502604659516	AKR1C3	1
BP	GO:0030647	aminoglycoside antibiotic metabolic process	2025-01-15	10/18903	0.0079088487990453	0.0431780393893824	0.0208502604659516	AKR1C3	1
BP	GO:0036093	germ cell proliferation	2025-01-15	10/18903	0.0079088487990453	0.0431780393893824	0.0208502604659516	PTGDS	1
BP	GO:0038171	cannabinoid signaling pathway	2025-01-15	10/18903	0.0079088487990453	0.0431780393893824	0.0208502604659516	MGLL	1
BP	GO:0044598	doxorubicin metabolic process	2025-01-15	10/18903	0.0079088487990453	0.0431780393893824	0.0208502604659516	AKR1C3	1
BP	GO:2001242	regulation of intrinsic apoptotic signaling pathway	2025-02-15	172/18903	0.00799589298108338	0.0431974406614265	0.0208596291538589	PTGS2/GPX1	2
BP	GO:0043534	blood vessel endothelial cell migration	2025-02-15	177/18903	0.00844959034892878	0.0431974406614265	0.0208596291538589	PTGS2/GPX1	2
BP	GO:0001659	temperature homeostasis	2025-02-15	178/18903	0.00854170289575992	0.0431974406614265	0.0208596291538589	PTGS2/GPX1	2
BP	GO:0001660	fever generation	2025-01-15	11/18903	0.00869651445659081	0.0431974406614265	0.0208596291538589	PTGS2	1
BP	GO:0008300	isoprenoid catabolic process	2025-01-15	11/18903	0.00869651445659081	0.0431974406614265	0.0208596291538589	AKR1C3	1
BP	GO:0008611	ether lipid biosynthetic process	2025-01-15	11/18903	0.00869651445659081	0.0431974406614265	0.0208596291538589	PLA2G4A	1
BP	GO:0016102	diterpenoid biosynthetic process	2025-01-15	11/18903	0.00869651445659081	0.0431974406614265	0.0208596291538589	AKR1C3	1
BP	GO:0046504	glycerol ether biosynthetic process	2025-01-15	11/18903	0.00869651445659081	0.0431974406614265	0.0208596291538589	PLA2G4A	1
BP	GO:0051593	response to folic acid	2025-01-15	11/18903	0.00869651445659081	0.0431974406614265	0.0208596291538589	GPX1	1
BP	GO:0097384	cellular lipid biosynthetic process	2025-01-15	11/18903	0.00869651445659081	0.0431974406614265	0.0208596291538589	PLA2G4A	1
BP	GO:0106049	regulation of cellular response to osmotic stress	2025-01-15	11/18903	0.00869651445659081	0.0431974406614265	0.0208596291538589	PTGS2	1
BP	GO:0046890	regulation of lipid biosynthetic process	2025-02-15	182/18903	0.0089147072609702	0.0439212406516093	0.0212091452165145	PTGS2/AKR1C3	2
BP	GO:0030656	regulation of vitamin metabolic process	2025-01-15	12/18903	0.00948359641102403	0.0452524364179572	0.0218519668650201	AKR1C3	1
BP	GO:0031650	regulation of heat generation	2025-01-15	12/18903	0.00948359641102403	0.0452524364179572	0.0218519668650201	PTGS2	1
BP	GO:0032351	negative regulation of hormone metabolic process	2025-01-15	12/18903	0.00948359641102403	0.0452524364179572	0.0218519668650201	AKR1C3	1
BP	GO:1901503	ether biosynthetic process	2025-01-15	12/18903	0.00948359641102403	0.0452524364179572	0.0218519668650201	PLA2G4A	1
BP	GO:0051896	regulation of protein kinase B signaling	2025-02-15	189/18903	0.00958489389696271	0.0453784820434328	0.0219128330868062	GPX1/AKR1C3	2
BP	GO:0008217	regulation of blood pressure	2025-02-15	191/18903	0.00978042370851041	0.0459452462585838	0.022186518082137	PTGS2/PTGS1	2
BP	GO:0009650	UV protection	2025-01-15	13/18903	0.0102700950640242	0.0473479709894292	0.022863880380513	GPX1	1
BP	GO:0031392	regulation of prostaglandin biosynthetic process	2025-01-15	13/18903	0.0102700950640242	0.0473479709894292	0.022863880380513	PTGS2	1
BP	GO:0071248	cellular response to metal ion	2025-02-15	198/18903	0.0104788326091746	0.0473479709894292	0.022863880380513	PTGS2/AKR1C3	2
BP	GO:0009746	response to hexose	2025-02-15	199/18903	0.0105803810732287	0.0473479709894292	0.022863880380513	PTGS2/GPX1	2
BP	GO:0010269	response to selenium ion	2025-01-15	14/18903	0.0110560108170175	0.0473479709894292	0.022863880380513	GPX1	1
BP	GO:0018158	protein oxidation	2025-01-15	14/18903	0.0110560108170175	0.0473479709894292	0.022863880380513	GPX1	1
BP	GO:0032306	regulation of prostaglandin secretion	2025-01-15	14/18903	0.0110560108170175	0.0473479709894292	0.022863880380513	PLA2G4A	1
BP	GO:0032308	positive regulation of prostaglandin secretion	2025-01-15	14/18903	0.0110560108170175	0.0473479709894292	0.022863880380513	PLA2G4A	1
BP	GO:0036151	phosphatidylcholine acyl-chain remodeling	2025-01-15	14/18903	0.0110560108170175	0.0473479709894292	0.022863880380513	PLA2G4A	1
BP	GO:0047484	regulation of response to osmotic stress	2025-01-15	14/18903	0.0110560108170175	0.0473479709894292	0.022863880380513	PTGS2	1
BP	GO:0071236	cellular response to antibiotic	2025-01-15	14/18903	0.0110560108170175	0.0473479709894292	0.022863880380513	PLA2G4A	1
BP	GO:0098734	macromolecule depalmitoylation	2025-01-15	14/18903	0.0110560108170175	0.0473479709894292	0.022863880380513	ABHD12	1
BP	GO:0000302	response to reactive oxygen species	2025-02-15	204/18903	0.0110947390767309	0.0473479709894292	0.022863880380513	GPX1/AKR1C3	2
BP	GO:0043281	regulation of cysteine-type endopeptidase activity involved in apoptotic process	2025-02-15	205/18903	0.0111989291529822	0.0474583990678826	0.0229172050388594	PTGS2/GPX1	2
BP	GO:0034284	response to monosaccharide	2025-02-15	207/18903	0.0114086224659085	0.0480112862106982	0.0231841889292585	PTGS2/GPX1	2
BP	GO:0009612	response to mechanical stimulus	2025-02-15	211/18903	0.0118332431856474	0.0484855034265624	0.0234131838676122	PTGS2/ABHD12	2
BP	GO:0033599	regulation of mammary gland epithelial cell proliferation	2025-01-15	15/18903	0.0118413440711737	0.0484855034265624	0.0234131838676122	GPX1	1
BP	GO:0034310	primary alcohol catabolic process	2025-01-15	15/18903	0.0118413440711737	0.0484855034265624	0.0234131838676122	AKR1C3	1
BP	GO:2001279	regulation of unsaturated fatty acid biosynthetic process	2025-01-15	15/18903	0.0118413440711737	0.0484855034265624	0.0234131838676122	PTGS2	1
BP	GO:0042180	cellular ketone metabolic process	2025-02-15	218/18903	0.0125930120311595	0.0490475237680023	0.0236845780918962	PTGS2/AKR1C3	2
BP	GO:0043491	protein kinase B signaling	2025-02-15	218/18903	0.0125930120311595	0.0490475237680023	0.0236845780918962	GPX1/AKR1C3	2
BP	GO:0042159	lipoprotein catabolic process	2025-01-15	16/18903	0.0126260952274065	0.0490475237680023	0.0236845780918962	ABHD12	1
BP	GO:0042448	progesterone metabolic process	2025-01-15	16/18903	0.0126260952274065	0.0490475237680023	0.0236845780918962	AKR1C3	1
BP	GO:0045187	regulation of circadian sleep/wake cycle, sleep	2025-01-15	16/18903	0.0126260952274065	0.0490475237680023	0.0236845780918962	PTGDS	1
BP	GO:0045986	negative regulation of smooth muscle contraction	2025-01-15	16/18903	0.0126260952274065	0.0490475237680023	0.0236845780918962	PTGS2	1
BP	GO:0048385	regulation of retinoic acid receptor signaling pathway	2025-01-15	16/18903	0.0126260952274065	0.0490475237680023	0.0236845780918962	AKR1C3	1
BP	GO:0090336	positive regulation of brown fat cell differentiation	2025-01-15	16/18903	0.0126260952274065	0.0490475237680023	0.0236845780918962	PTGS2	1
CC	GO:0005635	nuclear envelope	2025-04-15	488/19869	0.000395576011306842	0.0142407364070463	0.0108262908357662	PTGDS/PTGS2/PLA2G4A/GPX4	4
MF	GO:0004622	lysophospholipase activity	2025-04-15	24/18432	2.98823976962537e-09	2.36070941800404e-07	3.77461865636889e-08	PLA2G4A/PNPLA8/ABHD12/MGLL	4
MF	GO:0016298	lipase activity	2025-05-15	130/18432	4.58393936412947e-08	1.72766310752531e-06	2.7624193591344e-07	PLA2G4A/PNPLA8/FAAH/ABHD12/MGLL	5
MF	GO:0004601	peroxidase activity	2025-04-15	55/18432	9.45004165020605e-08	1.72766310752531e-06	2.7624193591344e-07	PTGS2/GPX1/GPX4/PTGS1	4
MF	GO:0052689	carboxylic ester hydrolase activity	2025-05-15	152/18432	1.00308981766747e-07	1.72766310752531e-06	2.7624193591344e-07	PLA2G4A/PNPLA8/FAAH/ABHD12/MGLL	5
MF	GO:0016684	oxidoreductase activity, acting on peroxide as acceptor	2025-04-15	57/18432	1.0934576629907e-07	1.72766310752531e-06	2.7624193591344e-07	PTGS2/GPX1/GPX4/PTGS1	4
MF	GO:0047372	acylglycerol lipase activity	2025-03-15	15/18432	1.97233856297511e-07	2.55842984925698e-06	4.09076058508778e-07	FAAH/ABHD12/MGLL	3
MF	GO:0016705	oxidoreductase activity, acting on paired donors, with incorporation or reduction of molecular oxygen	2025-05-15	179/18432	2.26696315756948e-07	2.55842984925698e-06	4.09076058508778e-07	PTGS2/CYP2C18/AKR1C3/PTGS1/CYP2S1	5
MF	GO:0016209	antioxidant activity	2025-04-15	85/18432	5.53037690488995e-07	5.46124719357883e-06	8.73217406035256e-07	PTGS2/GPX1/GPX4/PTGS1	4
MF	GO:0016702	oxidoreductase activity, acting on single donors with incorporation of molecular oxygen, incorporation of two atoms of oxygen	2025-03-15	24/18432	8.73516173622053e-07	7.66753085734913e-06	1.22598761210113e-06	PTGS2/ALOXE3/PTGS1	3
MF	GO:0016701	oxidoreductase activity, acting on single donors with incorporation of molecular oxygen	2025-03-15	25/18432	9.92147143391736e-07	7.83796243279471e-06	1.25323849691588e-06	PTGS2/ALOXE3/PTGS1	3
MF	GO:0004620	phospholipase activity	2025-04-15	108/18432	1.44772171543861e-06	1.039727413815e-05	1.66245555839841e-06	PLA2G4A/PNPLA8/ABHD12/MGLL	4
MF	GO:0020037	heme binding	2025-04-15	139/18432	3.96356380638109e-06	2.60934617253422e-05	4.17217242776957e-06	PTGS2/CYP2C18/PTGS1/CYP2S1	4
MF	GO:0046906	tetrapyrrole binding	2025-04-15	149/18432	5.22358890265459e-06	3.17433479469009e-05	5.07555197019069e-06	PTGS2/CYP2C18/PTGS1/CYP2S1	4
MF	GO:0008401	retinoic acid 4-hydroxylase activity	2025-02-15	10/18432	2.77125416643848e-05	0.0001563779136776	2.50037969904223e-05	CYP2C18/CYP2S1	2
MF	GO:0102545	phosphatidyl phospholipase B activity	2025-02-15	11/18432	3.38549588632788e-05	0.000178302783346602	2.85094390427611e-05	PLA2G4A/PNPLA8	2
MF	GO:0051213	dioxygenase activity	2025-03-15	93/18432	5.41470567977506e-05	0.000267351092938893	4.27476764192768e-05	PTGS2/ALOXE3/PTGS1	3
MF	GO:0004497	monooxygenase activity	2025-03-15	104/18432	7.55783672378776e-05	0.000351217118340725	5.61573007340267e-05	CYP2C18/AKR1C3/CYP2S1	3
MF	GO:0008392	arachidonic acid epoxygenase activity	2025-02-15	17/18432	8.34782087432835e-05	0.000366376582817744	5.85811991180937e-05	CYP2C18/CYP2S1	2
MF	GO:0008391	arachidonic acid monooxygenase activity	2025-02-15	21/18432	0.000128657958963349	0.000534946250426556	8.55343771501488e-05	CYP2C18/CYP2S1	2
MF	GO:0004602	glutathione peroxidase activity	2025-02-15	22/18432	0.000141457226695301	0.000558756045446437	8.93414063338741e-05	GPX1/GPX4	2
MF	GO:0016628	oxidoreductase activity, acting on the CH-CH group of donors, NAD or NADP as acceptor	2025-02-15	28/18432	0.000230823392056523	0.000851597850740809	0.000136164879532175	AKR1C3/CYP2S1	2
MF	GO:0005506	iron ion binding	2025-03-15	153/18432	0.000237153831851871	0.000851597850740809	0.000136164879532175	ALOXE3/CYP2C18/CYP2S1	3
MF	GO:0016853	isomerase activity	2025-03-15	156/18432	0.000251106394796	0.000862495877777565	0.000137907402176293	PTGDS/ALOXE3/CYP2S1	3
MF	GO:0004623	phospholipase A2 activity	2025-02-15	36/18432	0.000383261556710731	0.00126156929083949	0.000201716608795121	PLA2G4A/PNPLA8	2
MF	GO:0008395	steroid hydroxylase activity	2025-02-15	38/18432	0.000427269355319526	0.0013501711628097	0.000215883463740392	CYP2C18/CYP2S1	2
MF	GO:0016712	oxidoreductase activity, acting on paired donors, with incorporation or reduction of molecular oxygen, reduced flavin or flavoprotein as one donor, and incorporation of one atom of oxygen	2025-02-15	40/18432	0.000473622961255006	0.00143908515150559	0.000230100224091501	CYP2C18/CYP2S1	2
MF	GO:0016860	intramolecular oxidoreductase activity	2025-02-15	51/18432	0.000770199256913119	0.00225354597393098	0.000360327137737132	PTGDS/CYP2S1	2
MF	GO:0016627	oxidoreductase activity, acting on the CH-CH group of donors	2025-02-15	60/18432	0.00106470553283696	0.00300399061050429	0.000480318285490359	AKR1C3/CYP2S1	2
MF	GO:0016836	hydro-lyase activity	2025-02-15	65/18432	0.00124824359000529	0.00340038771070408	0.00054369956733443	ALOXE3/CYP2S1	2
MF	GO:0016835	carbon-oxygen lyase activity	2025-02-15	80/18432	0.0018830548472847	0.00491792971737673	0.000786344525096879	ALOXE3/CYP2S1	2
MF	GO:0033293	monocarboxylic acid binding	2025-02-15	81/18432	0.00192982052200859	0.00491792971737673	0.000786344525096879	PTGDS/AKR1C3	2
MF	GO:0016801	hydrolase activity, acting on ether bonds	2025-01-15	10/18432	0.00811025608723803	0.0198682018030765	0.00317679442554187	EPHX1	1
MF	GO:0031406	carboxylic acid binding	2025-02-15	171/18432	0.00829937543672814	0.0198682018030765	0.00317679442554187	PTGDS/AKR1C3	2
MF	GO:0030283	testosterone dehydrogenase [NAD(P)] activity	2025-01-15	11/18432	0.00891789620007533	0.0201289657087414	0.00321848885416252	AKR1C3	1
MF	GO:0032052	bile acid binding	2025-01-15	11/18432	0.00891789620007533	0.0201289657087414	0.00321848885416252	AKR1C3	1
MF	GO:0004032	alditol:NADP+ 1-oxidoreductase activity	2025-01-15	12/18432	0.00972492250467338	0.0213408021630333	0.00341225351041171	AKR1C3	1
MF	GO:0016829	lyase activity	2025-02-15	199/18432	0.0111024592215217	0.0218447243490531	0.00349282734428564	ALOXE3/CYP2S1	2
MF	GO:0008474	palmitoyl-(protein) hydrolase activity	2025-01-15	14/18432	0.0113371354216605	0.0218447243490531	0.00349282734428564	ABHD12	1
MF	GO:0044594	17-beta-hydroxysteroid dehydrogenase (NAD+) activity	2025-01-15	14/18432	0.0113371354216605	0.0218447243490531	0.00349282734428564	AKR1C3	1
MF	GO:0052650	NADP-retinol dehydrogenase activity	2025-01-15	14/18432	0.0113371354216605	0.0218447243490531	0.00349282734428564	AKR1C3	1
MF	GO:0098599	palmitoyl hydrolase activity	2025-01-15	14/18432	0.0113371354216605	0.0218447243490531	0.00349282734428564	ABHD12	1
MF	GO:0047498	calcium-dependent phospholipase A2 activity	2025-01-15	16/18432	0.0129468983003976	0.0243524991840813	0.00389380400011959	PLA2G4A	1
MF	GO:0008970	phospholipase A1 activity	2025-01-15	17/18432	0.0137508620561262	0.0252632116845109	0.00403942092224025	PNPLA8	1
MF	GO:0004303	estradiol 17-beta-dehydrogenase activity	2025-01-15	18/18432	0.0145542145985728	0.0261314307565284	0.00417824342542759	AKR1C3	1
MF	GO:0004745	NAD-retinol dehydrogenase activity	2025-01-15	19/18432	0.0153569563592456	0.0263739033126175	0.00421701318789353	AKR1C3	1
MF	GO:0010314	phosphatidylinositol-5-phosphate binding	2025-01-15	19/18432	0.0153569563592456	0.0263739033126175	0.00421701318789353	PLA2G4A	1
MF	GO:0097001	ceramide binding	2025-01-15	20/18432	0.0161590877693688	0.0271610198676625	0.00434286793353697	PLA2G4A	1
MF	GO:0008106	alcohol dehydrogenase (NADP+) activity	2025-01-15	24/18432	0.0193615185190652	0.0318658325626281	0.00509513645238558	AKR1C3	1
MF	GO:0070330	aromatase activity	2025-01-15	25/18432	0.0201606046350047	0.0325038319625586	0.00519714834844374	CYP2C18	1
MF	GO:0016866	intramolecular transferase activity	2025-01-15	27/18432	0.021756953988878	0.0343759873024272	0.0054964936392955	ALOXE3	1
MF	GO:0070273	phosphatidylinositol-4-phosphate binding	2025-01-15	28/18432	0.0225542180850573	0.0349369260533241	0.00558618404583463	PLA2G4A	1
MF	GO:0046625	sphingolipid binding	2025-01-15	29/18432	0.0233508756990936	0.035475368850546	0.00567227749775552	PLA2G4A	1
MF	GO:0004033	aldo-keto reductase (NADP) activity	2025-01-15	31/18432	0.0249423731941516	0.036489768191444	0.00583447326178985	AKR1C3	1
MF	GO:0033764	steroid dehydrogenase activity, acting on the CH-OH group of donors, NAD or NADP as acceptor	2025-01-15	31/18432	0.0249423731941516	0.036489768191444	0.00583447326178985	AKR1C3	1
MF	GO:0016229	steroid dehydrogenase activity	2025-01-15	37/18432	0.0297023546063911	0.0418889994150073	0.00669777472325234	AKR1C3	1
MF	GO:0005501	retinoid binding	2025-01-15	38/18432	0.0304935731266901	0.0418889994150073	0.00669777472325234	PTGDS	1
MF	GO:0019840	isoprenoid binding	2025-01-15	38/18432	0.0304935731266901	0.0418889994150073	0.00669777472325234	PTGDS	1
MF	GO:0016620	oxidoreductase activity, acting on the aldehyde or oxo group of donors, NAD or NADP as acceptor	2025-01-15	39/18432	0.0312841894365244	0.0418889994150073	0.00669777472325234	AKR1C3	1
MF	GO:0019825	oxygen binding	2025-01-15	39/18432	0.0312841894365244	0.0418889994150073	0.00669777472325234	CYP2C18	1
MF	GO:0016709	oxidoreductase activity, acting on paired donors, with incorporation or reduction of molecular oxygen, NAD(P)H as one donor, and incorporation of one atom of oxygen	2025-01-15	40/18432	0.0320742039615313	0.0422310352160162	0.00675246399190132	AKR1C3	1
MF	GO:0016790	thiolester hydrolase activity	2025-01-15	44/18432	0.0352282527162995	0.0456234748293059	0.00729489271088169	ABHD12	1
MF	GO:0032266	phosphatidylinositol-3-phosphate binding	2025-01-15	45/18432	0.0360152646920037	0.0458904179140047	0.00733757514947443	PLA2G4A	1
MF	GO:0016903	oxidoreductase activity, acting on the aldehyde or oxo group of donors	2025-01-15	47/18432	0.0375874913566083	0.047133520907493	0.00753633911911947	AKR1C3	1
MF	GO:0005504	fatty acid binding	2025-01-15	49/18432	0.0391573244620654	0.048334822382862	0.00772841930172344	PTGDS	1
