# Supplementary material for: Identifying potential biomarkers and molecular mechanisms related to arachidonic acid metabolism in vitiligo
Source: Front Mol Biosci. 2025 Feb 26;12:1536477. doi: 10.3389/fmolb.2025.1536477 (PMC11896865; doi:10.3389/fmolb.2025.1536477)
Supplement: Supplementary file 2 [file Table3.xlsx]

## Sheet: 03.KEGG
ID	Description	GeneRatio	BgRatio	pvalue	p.adjust	qvalue	geneID	Count
hsa00590	Arachidonic acid metabolism	2025-07-13	61/8644	1.01498837331157e-12	5.27793954122015e-11	3.84627173044384e-11	PTGDS/PTGS2/PLA2G4A/ALOXE3/AKR1C3/GPX4/PTGS1	7
hsa04726	Serotonergic synapse	2025-04-13	115/8644	1.93786100508315e-05	0.000503843861321618	0.000367173664121017	PTGS2/PLA2G4A/CYP2C18/PTGS1	4
hsa04913	Ovarian steroidogenesis	2025-03-13	51/8644	5.308756190356e-05	0.000920184406328372	0.000670579729308126	PTGS2/PLA2G4A/AKR1C3	3
hsa04923	Regulation of lipolysis in adipocytes	2025-03-13	58/8644	7.81813229924302e-05	0.00101635719890159	0.000740665165191444	PTGS2/PTGS1/MGLL	3
hsa05204	Chemical carcinogenesis - DNA adducts	2025-03-13	70/8644	0.000137256688633326	0.00142746956178659	0.00104026121911573	PTGS2/CYP2C18/EPHX1	3
hsa04723	Retrograde endocannabinoid signaling	2025-03-13	148/8644	0.00124019678848496	0.0107483721668696	0.00783282182201026	PTGS2/FAAH/MGLL	3
hsa00480	Glutathione metabolism	2025-02-13	57/8644	0.00318061864352655	0.0221261348631257	0.0161243088071362	GPX1/GPX4	2
hsa04370	VEGF signaling pathway	2025-02-13	59/8644	0.00340402074817319	0.0221261348631257	0.0161243088071362	PTGS2/PLA2G4A	2
hsa00830	Retinol metabolism	2025-02-13	68/8644	0.00449761165332133	0.0259862006636343	0.0189373122245109	CYP2C18/CYP2S1	2
hsa00980	Metabolism of xenobiotics by cytochrome P450	2025-02-13	78/8644	0.00587898267773506	0.0305707099242223	0.0222782501472065	EPHX1/CYP2S1	2
hsa04611	Platelet activation	2025-02-13	124/8644	0.0143588757533447	0.0678783217430841	0.0494659834564985	PLA2G4A/PTGS1	2
hsa04921	Oxytocin signaling pathway	2025-02-13	154/8644	0.0216261581281064	0.0937133518884611	0.0682931309308624	PTGS2/PLA2G4A	2
hsa00592	alpha-Linolenic acid metabolism	2025-01-13	26/8644	0.0384305088214045	0.143716289502687	0.104732518665926	PLA2G4A	1
hsa00790	Folate biosynthesis	2025-01-13	27/8644	0.039881008169898	0.143716289502687	0.104732518665926	AKR1C3	1
hsa05208	Chemical carcinogenesis - reactive oxygen species	2025-02-13	223/8644	0.0428645831794778	0.143716289502687	0.104732518665926	AKR1C3/EPHX1	2
hsa00591	Linoleic acid metabolism	2025-01-13	30/8644	0.0442203967700576	0.143716289502687	0.104732518665926	PLA2G4A	1
hsa04216	Ferroptosis	2025-01-13	41/8644	0.0599770725968365	0.183459280884441	0.13369502250688	GPX4	1
hsa00565	Ether lipid metabolism	2025-01-13	50/8644	0.0726901722854594	0.209993831046883	0.153031941653599	PLA2G4A	1
hsa04730	Long-term depression	2025-01-13	60/8644	0.086629583322346	0.222828419060037	0.162385082715816	PLA2G4A	1
hsa00140	Steroid hormone biosynthesis	2025-01-13	62/8644	0.0893941487817228	0.222828419060037	0.162385082715816	AKR1C3	1
hsa00561	Glycerolipid metabolism	2025-01-13	63/8644	0.0907735330821002	0.222828419060037	0.162385082715816	MGLL	1
hsa04664	Fc epsilon RI signaling pathway	2025-01-13	68/8644	0.0976415692420659	0.222828419060037	0.162385082715816	PLA2G4A	1
hsa04918	Thyroid hormone synthesis	2025-01-13	75/8644	0.107176389172428	0.222828419060037	0.162385082715816	GPX1	1
hsa05140	Leishmaniasis	2025-01-13	77/8644	0.109883491283461	0.222828419060037	0.162385082715816	PTGS2	1
hsa04976	Bile secretion	2025-01-13	89/8644	0.125967634854129	0.222828419060037	0.162385082715816	EPHX1	1
hsa05222	Small cell lung cancer	2025-01-13	92/8644	0.129946531796375	0.222828419060037	0.162385082715816	PTGS2	1
hsa04912	GnRH signaling pathway	2025-01-13	93/8644	0.131269110735413	0.222828419060037	0.162385082715816	PLA2G4A	1
hsa04657	IL-17 signaling pathway	2025-01-13	94/8644	0.132589833640387	0.222828419060037	0.162385082715816	PTGS2	1
hsa04666	Fc gamma R-mediated phagocytosis	2025-01-13	97/8644	0.136540890015775	0.222828419060037	0.162385082715816	PLA2G4A	1
hsa04750	Inflammatory mediator regulation of TRP channels	2025-01-13	98/8644	0.137854212635384	0.222828419060037	0.162385082715816	PLA2G4A	1
hsa05231	Choline metabolism in cancer	2025-01-13	98/8644	0.137854212635384	0.222828419060037	0.162385082715816	PLA2G4A	1
hsa00564	Glycerophospholipid metabolism	2025-01-13	99/8644	0.139165691132428	0.222828419060037	0.162385082715816	PLA2G4A	1
hsa04064	NF-kappa B signaling pathway	2025-01-13	104/8644	0.145695504770024	0.222828419060037	0.162385082715816	PTGS2	1
hsa04625	C-type lectin receptor signaling pathway	2025-01-13	104/8644	0.145695504770024	0.222828419060037	0.162385082715816	PTGS2	1
hsa05022	Pathways of neurodegeneration - multiple diseases	2025-02-13	476/8644	0.158261725564093	0.224724992000407	0.16376720064807	PTGS2/GPX1	2
hsa04668	TNF signaling pathway	2025-01-13	114/8644	0.158618181567292	0.224724992000407	0.16376720064807	PTGS2	1
hsa04724	Glutamatergic synapse	2025-01-13	115/8644	0.159900475077213	0.224724992000407	0.16376720064807	PLA2G4A	1
hsa04270	Vascular smooth muscle contraction	2025-01-13	134/8644	0.18392390461938	0.251685343163363	0.18341442011905	PLA2G4A	1
hsa04072	Phospholipase D signaling pathway	2025-01-13	148/8644	0.201217837203755	0.268290449605006	0.195515307404458	PLA2G4A	1
hsa04148	Efferocytosis	2025-01-13	156/8644	0.210947555365638	0.272134907727538	0.198316936805493	PTGS2	1
hsa04217	Necroptosis	2025-01-13	159/8644	0.214567908015943	0.272134907727538	0.198316936805493	PLA2G4A	1
hsa05167	Kaposi sarcoma-associated herpesvirus infection	2025-01-13	194/8644	0.255687522635703	0.316565504215632	0.230695509144995	PTGS2	1
hsa05207	Chemical carcinogenesis - receptor activation	2025-01-13	212/8644	0.276052139377481	0.333830494130907	0.243277283172321	EPHX1	1
hsa05163	Human cytomegalovirus infection	2025-01-13	225/8644	0.290438683306012	0.341849460787717	0.249121064541656	PTGS2	1
hsa04714	Thermogenesis	2025-01-13	232/8644	0.298075521811431	0.341849460787717	0.249121064541656	MGLL	1
hsa04014	Ras signaling pathway	2025-01-13	236/8644	0.302405292235288	0.341849460787717	0.249121064541656	PLA2G4A	1
hsa04010	MAPK signaling pathway	2025-01-13	301/8644	0.369397360437632	0.401344526271765	0.292477792424768	PLA2G4A	1
hsa05016	Huntington disease	2025-01-13	306/8644	0.374296245829805	0.401344526271765	0.292477792424768	GPX1	1
hsa05206	MicroRNAs in cancer	2025-01-13	310/8644	0.378190034371471	0.401344526271765	0.292477792424768	PTGS2	1
hsa05165	Human papillomavirus infection	2025-01-13	331/8644	0.398268015324696	0.414198735937684	0.301845232667138	PTGS2	1
hsa05014	Amyotrophic lateral sclerosis	2025-01-13	364/8644	0.428613373445319	0.437017557238364	0.318474333210144	GPX1	1
hsa05010	Alzheimer disease	2025-01-13	384/8644	0.446310366645365	0.446310366645365	0.325246421037108	PTGS2	1
