# Supplementary material for: Identifying potential biomarkers and molecular mechanisms related to arachidonic acid metabolism in vitiligo
Source: Front Mol Biosci. 2025 Feb 26;12:1536477. doi: 10.3389/fmolb.2025.1536477 (PMC11896865; doi:10.3389/fmolb.2025.1536477)
Supplement: Supplementary file 3 [file Table1.xlsx]

## Sheet: Sheet1
Patient ID	Age (years)	Sex	Type of Vitiligo	Age at onset (years)	Site of non-lesional punch	Site of lesional punch	Sample（control）	Sample（Lesional）
VD13	21	M	Vulgaris	18	Gluteal	Lower leg	GSM1968434	GSM1968435
VD18	NA	F	Vulgaris	NA	Gluteal	Lower leg	GSM1968436	GSM1968437
VD19	21	M	Vulgaris	NA	Gluteal	Forearm	GSM1968438	GSM1968439
VD20	20	F	Vulgaris	7	Gluteal	Lower leg	GSM1968440	GSM1968441
VD22	20	F	Vulgaris	9	Gluteal	Lower leg	GSM1968446	GSM1968447
VD23	13	F	Vulgaris	3	Gluteal	Forehead	GSM1968442	GSM1968443
VD24	45	F	Vulgaris	36	Gluteal	Neck	GSM1968444	GSM1968445
VD32	26	F	Vulgaris	14	Gluteal	Lower leg	GSM1968448	GSM1968449
VD33	26	M	Vulgaris	NA	Gluteal	Lower leg	GSM1968450	GSM1968451
VD37	25	F	Vulgaris	11	Gluteal	Wrist	GSM1968452	GSM1968453
VD38	16	F	Vulgaris	6	Gluteal	Forearm	GSM1968456	GSM1968457
VD39	28	F	Vulgaris	14	Gluteal	Near knee	GSM1968454	GSM1968455
VD40	20	M	Vulgaris	9	Gluteal	Lower leg	GSM1968458	GSM1968459
VD44	24	F	Vulgaris	12	Gluteal	Lower leg	GSM1968460	GSM1968461
VD49	10	F	Vulgaris	NA	Gluteal	Forearm	GSM1968462	GSM1968463
